# Supplementary material for: Development of broad‐spectrum human monoclonal antibodies for rabies post‐exposure prophylaxis
Source: EMBO Mol Med. 2016 Mar 18;8(4):407–21. doi: 10.15252/emmm.201505986 (PMC4818751; doi:10.15252/emmm.201505986)
Supplement: Supplementary file 4 — Source Data for Figure 4 [file EMMM-8-407-s003.xlsx]

## Sheet: Foglio1
		RVC20	CR57	RVC58	CR4098	RAB1	HRIG
	9704	83	63	6	83	5	188
	Botswana/dog/BNVL2009-3580/V5493-2010	18	15	2	6	10
	Burkina Faso/dog/139-2007/V6155-2007	27	855	46	3524	908	12192
	Burkina Faso/dog/9-2007/V6155-2007	0.42	262	0.18	2376	483	12000
	2045	133	4	1	445	1	1604
	France/red fox/GS7 1-11-1990/V1039-2011	46	515	21	43	3.79	9356
	Pasteur Virus (PV)-Paris-93127	1	56	56	24		14
	9001	140	41	63	130		140
	Botswana/honey badger/BNVL2009-6665/V5493-2010	46	7	21	27	13
	Italy/dog/V3425/2009	43	74	3	33	4.94	12315
	Italy/human/V117/1996 (Nepal)	0.41	55	1	18	3	7895
	Italy/red fox/V673/2011	105	378	21	43	30
	Brazil/bat/260-08/RS1249-2013	6.15	969	7.9	11	460	3464
	Brazil/bovine/303-2011/RS1040-2012	9.8	96	1.23	31	72	1080
	Brazil/kinkajou(Potos flavus)/RS3609-5-2011	2	520	2	1571	4153	5509
	Challenge virus strain (CVS) - 11	20	37	16	21	4	5778
	Niger/Dog/105-251-2007/V6097-2007	27	515	21	4593	1543
	4030	6	13	6	8	2	4233
	Poland/racoon dog/1985/V3229-2009	27	377	20	33	154
	9141	11	22	10	930	1294	10965
	Spain/dog/201020958-2010/RS639-2012	3.4	121	2.23	6.2	3	5289
	8743	3	66	7	99	2	1700
	Tunisia/dog/ARIANA2-1991/V3951-2010	15	113	21	16	8
	CVS 9.13	7	24	21	23600		1700
	Challenge virus strain (CVS) - 11	0.1	0.6	0.1	4	48
	ERA ( Evelyn Rokitniki Abelseth)	0.3	0.8	0.3	0.7	1	1086
	RV250	2.2	84.5	21.5	0.6	0.2
	RV193	0.6	38.4	12.8	0.4	1.4
	RV277	1.5	100.3	13.9	0.3	1.3
	RV61	0.08	54.7	15.1	0.09	0.07
	93033ISR	2.4	13.5	3.1	0.08	0.1
	86081IRA	1	1	1	1	1
	91004USA	21	319.5	8.7	0.08	8.4
	9509SAD BERN	1	1000	7	23600	1	221300
	Mauritania/dog/2019-2006/V6235-2007	0.15	100	0.11	359	206	9704
