# Supplementary material for: Development of broad‐spectrum human monoclonal antibodies for rabies post‐exposure prophylaxis
Source: EMBO Mol Med. 2016 Mar 18;8(4):407–21. doi: 10.15252/emmm.201505986 (PMC4818751; doi:10.15252/emmm.201505986)
Supplement: Supplementary file 5 — Source Data for Figure 6 [file EMMM-8-407-s004.xlsx]

## Sheet: Foglio1
Panel A	226 (K)	227 (L)	228 (C)	229 (G)	230 (V)	231 (L)
	99.7272	100	100	100	99.9221	67.6539
Panel B	331 (S)	332 (V)	333 (R)	334 (T)	335 (W)	336 (N)	337 (E)	338 (I)
	99.961	77.046	96.2198	99.6493	99.7272	90.569	99.6103	93.7256
