# Supplementary material for: Development of broad‐spectrum human monoclonal antibodies for rabies post‐exposure prophylaxis
Source: EMBO Mol Med. 2016 Mar 18;8(4):407–21. doi: 10.15252/emmm.201505986 (PMC4818751; doi:10.15252/emmm.201505986)
Supplement: Supplementary file 6 — Source Data for Figure 7 [file EMMM-8-407-s005.xlsx]

## Sheet: 7B
	Vaccine	+HRIG	+Abs (0.045)	+Abs (40)
	286.9	38.5	64	131.6
	499.7	421.9	153	13.2
	37.7	309.4	82.6	79.4
	125.5	297.5	93.1	57.2
	70.3	90.8	131.6	32.9
	184	147.5	336.5	106.4
	92.1	93.4	43.3	13.7
	116.5	114.2	179.4	51
	95.6	246.4	99.6	71.8
	148.8	113.4	572.2	11
	263.5	666.2	116.4	38.9
	105.7	103	57.3	76.8

## Sheet: 7C
	Vaccine	+HRIG	+Abs (0.045)	+Abs (40)
	16.8	18.915	5.175	17.05
	29.45	16	14.04	9.475
		17.05	12.27	21.83
	36.67	28.82	8.325	25.14
	29.45	7.15	9.695	12.27
	50.9	21.83	38.045	14.135
	14.53	0.625	20.36	21.83
	8.59	18.425	24.18	24.495
	7.23	75.91	18.935	21.83
	15.1	0.72	42.69	21.83
	20.36	12.005	5.3	12.27
	9.75	10.57	7.065	21.34

## Sheet: 7D
	Vaccine	+HRIG	+Abs (0.045)	+Abs (40)
	0.1	18.9	0.5	33.9
	0.1	22.9	0.1	26.4
	0.1	20.5	0.1	57.1
	0.1	32.4	0.1	76.1
	0.1	54.8	3.7	52.7
	0.1	20.8	0.1	58.6
	0.1	27	0.1	84.8
	0.1	35.2	0.1	54.5
	0.1	28	0.1	52.5
	0.1	10.2	2.6	55.4
	0.1	22.2	0.1	30.3
	0.1	31.6	0.1	55.2
